# Supplementary material for: ABCC Transporter Gene MoABC-R1 Is Associated with Pyraclostrobin Tolerance in Magnaporthe oryzae
Source: J Fungi (Basel). 2023 Sep 11;9(9):917. doi: 10.3390/jof9090917 (PMC10532721; doi:10.3390/jof9090917)
Supplement: Supplementary file 1 [file jof-09-00917-s001.zip]

Archive with 8 entries (8 files):
- Supplementary Data S1 Nucleotide sequence of gene CYTB.pdf
- Supplementary Data S2_Amino acid sequence of gene CYTB.pdf
- Supplementary data S3_Protein sequence aligment of gene MGG_04899 in 90 strains.pdf
- Supplementary data S4-Protein sequence alignment of  gene MoABC-R1 in 90 strains.pdf
- Supplementary dataS5_Sequence aligment for the homology protein of MoABC-R1.pdf
- Supplementary Table S1_Sequences of primers used in this study.xlsx
- Supplementary Table S2_The inhibition rate of 90 rice blast in presence of 0.01μgml of pyraclostrobin and 0.02μgml of azoxystrobin.xlsx
- Supplementary Table S3_Significant analysis for azoxystrobin and pyraclostrobin treatment.xlsx
