# Supplementary material for: ABCC Transporter Gene MoABC-R1 Is Associated with Pyraclostrobin Tolerance in Magnaporthe oryzae
Source: J Fungi (Basel). 2023 Sep 11;9(9):917. doi: 10.3390/jof9090917 (PMC10532721; doi:10.3390/jof9090917)
Supplement: Supplementary file 1 [file jof-09-00917-s001.zip › Supplementary Table S1_Sequences of primers used in this study.xlsx]

## Sheet: Sheet1
	Supplementary table 2_Sequence of primers used in this study.
	Knockout related primer	HYG-F	GGCTTGGCTGGAGCTAGTGGAGGTCAA
		HYG-R	AACCCGCGGTCGGCATCTACTCTATTC
		HYG-M-F	GATGTAGGAGGGCGTGGATATGTCCT
		HYG-M-R	GTATTGACCGATTCCTTGCGGTCCGAA
		ID-HYG-F	TCTGGACCGATGGCTGTGTAG
		ID-HYG-R	GACAGACGTCGCGGTGAGTT
		05044-LF1	GCAGGCGGAGAATAATGCTAG
		05044-LF2	GGCAGAAAGAGCGTACCTTGGCT
		05044-LR	TTGACCTCCACTAGCTCCAGCCAAGCCCTGAACGCAGGGAGGTTTT
		05044-RF	GAATAGAGTAGATGCCGACCGCGGGTTGCAGCAGGCATTAGCATCG
		05044-RR1	TTCCGCTTTGCCTCATCTTT
		05044-RR2	ACGCTGGATGGGGGTTGGATC
		04899-LF1	GAATCGAACAATACCACCAACCC
		04899-LF2	TGCAGCAATTTGGTCCAGAGC
		04899-LR	TTGACCTCCACTAGCTCCAGCCAAGCCCTGGCGGGTGAAAGCGGCG
		04899-RF	GAATAGAGTAGATGCCGACCGCGGGTTTAACCCTTAGAGAGTAATGG
		04899-RR1	ACACCGTCAAGGCCACAGTC
		04899-RR2	TCCTCAACGAGACCCTGATCG
	Complementary	CP-05044-F	TATAGGGCGAATTGGGTACTCAAATTGGTTAGTGATTGGCGGGAAAAGTC
		CP-05044-R	CCCGGTGAACAGCTCCTCGCCCTTGCTCACTCGCAGTCGAGAAGAGAACT
	Fungal biomass	Mopot2-F	ACGACCCGTCTTTACTTATTTGG
		Mopot2-R	AAGTAGCGTTGGTTTTGTTGGAT
		RT-UBQ-F	CGCAAGAAGAAGTGTGGTCA
		RT-UBQ-R	GGGAGATAACAACGGAAGCA
	qRT-PCR	RT-05044-F	ATCTTGGCAGCAGCCAGACTTG
		RT-05044-R	TGGCCGAGCTGATCTCCTGTG
		RT-04899-F	ACACTGCTCCATCTCACAATG
		RT-04899-R	CAGTTTGTTGAAGACGG
