# Supplementary material for: ABCC Transporter Gene MoABC-R1 Is Associated with Pyraclostrobin Tolerance in Magnaporthe oryzae
Source: J Fungi (Basel). 2023 Sep 11;9(9):917. doi: 10.3390/jof9090917 (PMC10532721; doi:10.3390/jof9090917)
Supplement: Supplementary file 1 [file jof-09-00917-s001.zip › Supplementary Table S2_The inhibition rate of 90 rice blast in presence of 0.01μgml of pyraclostrobin and 0.02μgml of azoxystrobin.xlsx]

## Sheet: two type fungicide
	Supplementary Table1 The inhibition rate of 90 rice blast in presence of 0.01μg/ml pyraclostrobin and 0.02μg/ml azoxystrobin.
		colony diameter（cm）；7d									Average of colony diameter	Colony area：cm2							(Treated areas/control areas)x100%						Inhibitation Rate=100-(Treated areas/control areas)x100%
	isolate	CK			0.02μg/ml azoxystrobin			0.01μg/ml pyraclostrobin			CK	CK	0.02μg/ml azoxystrobin			0.01μg/ml pyraclostrobin			azoxystrobin/ck			pyraclostrobin/ck			azoxystrobin			pyraclostrobin
	Z-2	4.4	4.4	4.4	4.1	4.2	4.1	3	3	2.8	4.4	14.813	12.8112	13.4627	12.8112	6.68035	6.68035	5.76975	86.4865	90.885	86.4865	45.098	45.098	38.9507	13.5135	9.115	13.5135	54.902	54.902	61.0493
	Z-1	4.7	4.8	4.8	3.55	3.6	3.7	1.65	1.9	1.6	4.76667	17.4514	9.50831	9.78895	10.362	1.75251	2.4492	1.62495	54.4845	56.0926	59.3762	10.0422	14.0344	9.31128	45.5155	43.9074	40.6238	89.9578	85.9656	90.6887
	YN718	4.5	4.5	4.5	3	3.15	3.1	2.1	1.9	1.5	4.5	15.5116	6.68035	7.40451	7.1592	3.0772	2.4492	1.3816	43.0668	47.7353	46.1538	19.8381	15.7895	8.90688	56.9332	52.2647	53.8462	80.1619	84.2105	91.0931
	YN716	4.3	4.4	4.3	3	3.2	3.1	2.1	2	2	4.33333	14.3559	6.68035	7.65375	7.1592	3.0772	2.75535	2.75535	46.5338	53.3143	49.8694	21.4351	19.1931	19.1931	53.4662	46.6857	50.1306	78.5649	80.8069	80.8069
	YN714	5.15	5.1	5.1	4	3.85	3.9	2.5	2.8	3.1	5.11667	20.1669	12.1753	11.251	11.5552	4.5216	5.76975	7.1592	60.373	55.7896	57.2979	22.4209	28.61	35.4998	39.627	44.2104	42.7021	77.5791	71.39	64.5002
	YN694	5.1	5.3	5.15	3.9	3.7	3.9	3.1	2.4	2.8	5.18333	20.7059	11.5552	10.362	11.5552	7.1592	4.13695	5.76975	55.8063	50.0437	55.8063	34.5757	19.9796	27.8652	44.1937	49.9563	44.1937	65.4243	80.0204	72.1348
	YN673	4.65	4.9	4.9	3.3	3.35	3.3	2	2.25	2.2	4.81667	17.8276	8.164	8.42501	8.164	2.75535	3.58941	3.41475	45.7942	47.2583	45.7942	15.4556	20.1341	19.1543	54.2058	52.7417	54.2058	84.5444	79.8659	80.8457
	YN670	4.8	4.6	4.4	4	4.1	4.1	2	1.85	1.9	4.6	16.2259	12.1753	12.8112	12.8112	2.75535	2.30201	2.4492	75.0363	78.955	78.955	16.9811	14.1872	15.0943	24.9637	21.045	21.045	83.0189	85.8128	84.9057
	YN661	4.5	4.5	4.5	4	4	4	2.7	2.9	2.9	4.5	15.5116	12.1753	12.1753	12.1753	5.338	6.2172	6.2172	78.4919	78.4919	78.4919	34.413	40.081	40.081	21.5081	21.5081	21.5081	65.587	59.919	59.919
	YN657	4.4	4.35	4.4	3.2	3	3	1.4	1.3	1.35	4.38333	14.698	7.65375	6.68035	6.68035	1.15395	0.942	1.04601	52.0733	45.4506	45.4506	7.85105	6.40902	7.11668	47.9267	54.5494	54.5494	92.149	93.591	92.8833
	YN651	3.6	3.4	3.6	2.8	3	3	1.4	1.3	1.2	3.53333	9.41564	5.76975	6.68035	6.68035	1.15395	0.942	0.74575	61.2784	70.9495	70.9495	12.2557	10.0046	7.92033	38.7216	29.0505	29.0505	87.7443	89.9954	92.0797
	YN642	5	5.2	4.9	4.5	4.5	4.4	3.45	3.5	3.5	5.03333	19.5029	15.5116	15.5116	14.813	8.95881	9.2316	9.2316	79.5349	79.5349	75.9526	45.9358	47.3345	47.3345	20.4651	20.4651	24.0474	54.0642	52.6655	52.6655
	YN640	4.8	4.8	4.8	3.5	3.1	3	2.5	2.35	2.6	4.8	17.7017	9.2316	7.1592	6.68035	4.5216	3.95051	4.92195	52.1508	40.4435	37.7384	25.5432	22.3171	27.8049	47.8492	59.5565	62.2616	74.4568	77.6829	72.1951
	YN635	4.8	4.8	4.6	3.9	4	3.6	2.9	2.6	2.8	4.73333	17.2028	11.5552	12.1753	9.78895	6.2172	4.92195	5.76975	67.1703	70.7752	56.9031	36.1405	28.6113	33.5395	32.8297	29.2248	43.0969	63.8595	71.3887	66.4605
	YN626	4.6	4.7	4.65	3.7	3.7	3.7	2.7	2.55	2.4	4.65	16.589	10.362	10.362	10.362	5.338	4.71981	4.13695	62.463	62.463	62.463	32.1779	28.4514	24.9379	37.537	37.537	37.537	67.8221	71.5486	75.0621
	YN617	4.6	4.9	4.7	3.5	3.2	3.35	2.5	2.35	2.3	4.73333	17.2028	9.2316	7.65375	8.42501	4.5216	3.95051	3.768	53.6632	44.4912	48.9745	26.284	22.9643	21.9034	46.3368	55.5088	51.0255	73.716	77.0357	78.0966
	YN608	4.8	4.5	4.7	3.1	3	2.9	1.7	1.9	1.9	4.66667	16.7109	7.1592	6.68035	6.2172	1.884	2.4492	2.4492	42.8415	39.976	37.2044	11.2741	14.6563	14.6563	57.1585	60.024	62.7956	88.7259	85.3437	85.3437
	YN601	4.5	4.5	4.5	3.4	3.3	3.35	2.2	2.5	2.1	4.5	15.5116	8.68995	8.164	8.42501	3.41475	4.5216	3.0772	56.0223	52.6316	54.3143	22.0142	29.1498	19.8381	43.9777	47.3684	45.6857	77.9858	70.8502	80.1619
	YN561	4.5	4.65	4.6	3.6	3.5	3.5	2.15	2.2	2.15	4.58333	16.1058	9.78895	9.2316	9.2316	3.24401	3.41475	3.24401	60.779	57.3185	57.3185	20.1419	21.202	20.1419	39.221	42.6815	42.6815	79.8581	78.798	79.8581
	YN557	4.8	4.6	4.8	3.2	3.3	3.25	2.6	2.2	2.5	4.73333	17.2028	7.65375	8.164	7.90691	4.92195	3.41475	4.5216	44.4912	47.4573	45.9628	28.6113	19.8499	26.284	55.5088	52.5427	54.0372	71.3887	80.1501	73.716
	YN554	5.2	5.15	5.25	4.3	4.3	4.1	2.5	2.5	2.3	5.2	20.8418	14.13	14.13	12.8112	4.5216	4.5216	3.768	67.7966	67.7966	61.4689	21.6949	21.6949	18.0791	32.2034	32.2034	38.5311	78.3051	78.3051	81.9209
	YN544	4.5	4.6	4.6	3.15	3.2	3.2	1.7	1.5	1.7	4.56667	15.9861	7.40451	7.65375	7.65375	1.884	1.3816	1.884	46.3185	47.8776	47.8776	11.7852	8.64251	11.7852	53.6815	52.1224	52.1224	88.2148	91.3575	88.2148
	YN541	4.9	5.1	5	3.9	4	4	3.3	3.4	3.4	5	19.2403	11.5552	12.1753	12.1753	8.164	8.68995	8.68995	60.0571	63.2803	63.2803	42.4317	45.1652	45.1652	39.9429	36.7197	36.7197	57.5683	54.8348	54.8348
	YN540	5.2	5.2	5.1	4.5	4.5	4.5	3.3	3.2	2.6	5.16667	20.5705	15.5116	15.5116	15.5116	8.164	7.65375	4.92195	75.4071	75.4071	75.4071	39.6879	37.2074	23.9272	24.5929	24.5929	24.5929	60.3121	62.7926	76.0728
	YN538	4	4.1	4.2	2.9	2.7	2.8	2	2.3	1.8	4.1	12.8112	6.2172	5.338	5.76975	2.75535	3.768	2.15875	48.5294	41.6667	45.0368	21.5074	29.4118	16.8505	51.4706	58.3333	54.9632	78.4926	70.5882	83.1495
	YN490	4.85	4.9	4.9	4.1	4.2	4.1	2	1.9	1.9	4.88333	18.3352	12.8112	13.4627	12.8112	2.75535	2.4492	2.4492	69.8722	73.4257	69.8722	15.0277	13.3579	13.3579	30.1278	26.5743	30.1278	84.9723	86.6421	86.6421
	YN487	4.7	4.9	4.7	4	3.8	3.8	1.4	1.7	1.8	4.76667	17.4514	12.1753	10.9507	10.9507	1.15395	1.884	2.15875	69.7671	62.7499	62.7499	6.61236	10.7957	12.3701	30.2329	37.2501	37.2501	93.3876	89.2043	87.6299
	YN485	5.1	5.2	5.2	4.6	4.5	4.55	2.8	2.5	3	5.16667	20.5705	16.2259	15.5116	15.8668	5.76975	4.5216	6.68035	78.8797	75.4071	77.1339	28.0487	21.981	32.4754	21.1203	24.5929	22.8661	71.9513	78.019	67.5246
	YN480	4.05	4	3.9	2.8	2.7	3	1.5	1.6	1.4	3.98333	12.0709	5.76975	5.338	6.68035	1.3816	1.62495	1.15395	47.7988	44.222	55.3426	11.4457	13.4617	9.55977	52.2012	55.778	44.6574	88.5543	86.5383	90.4402
	YN468	4.8	4.8	4.8	4	4.1	4.2	2.8	2.4	2.2	4.8	17.7017	12.1753	12.8112	13.4627	5.76975	4.13695	3.41475	68.7805	72.3725	76.0532	32.5942	23.3703	19.2905	31.2195	27.6275	23.9468	67.4058	76.6297	80.7095
	YN467	4.55	4.5	4.5	3.2	3.15	3.15	2.6	2.4	2.7	4.51667	15.6296	7.65375	7.40451	7.40451	4.92195	4.13695	5.338	48.9697	47.375	47.375	31.4913	26.4687	34.1532	51.0303	52.625	52.625	68.5087	73.5313	65.8468
	YN463	4.9	4.8	4.9	3.55	3.6	3.6	2.5	2.5	2.7	4.86667	18.2076	9.50831	9.78895	9.78895	4.5216	4.5216	5.338	52.2216	53.7629	53.7629	24.8335	24.8335	29.3174	47.7784	46.2371	46.2371	75.1665	75.1665	70.6826
	YN462	5.3	5.3	5.3	4.1	4.1	4.05	3	3	2.9	5.3	21.666	12.8112	12.8112	12.4913	6.68035	6.68035	6.2172	59.1304	59.1304	57.654	30.8333	30.8333	28.6957	40.8696	40.8696	42.346	69.1667	69.1667	71.3043
	YN455	5	5	4.9	3.9	4	3.9	2.7	2.9	2.9	4.96667	18.9796	11.5552	12.1753	11.5552	5.338	6.2172	6.2172	60.8824	64.1498	60.8824	28.125	32.7574	32.7574	39.1176	35.8502	39.1176	71.875	67.2426	67.2426
	YN451	4.7	4.5	4.5	3	3.4	3.4	2.5	2.2	2.35	4.56667	15.9861	6.68035	8.68995	8.68995	4.5216	3.41475	3.95051	41.7885	54.3595	54.3595	28.2846	21.3608	24.7122	58.2115	45.6405	45.6405	71.7154	78.6392	75.2878
	YN444	4.9	5	5	4.3	4.3	4.1	3.1	3	2.95	4.96667	18.9796	14.13	14.13	12.8112	7.1592	6.68035	6.44681	74.4485	74.4485	67.5	37.7206	35.1976	33.9671	25.5515	25.5515	32.5	62.2794	64.8024	66.0329
	YN442	5.05	4.9	5	4.05	4.15	4.1	2.55	3	2.7	4.98333	19.1097	12.4913	13.135	12.8112	4.71981	6.68035	5.338	65.3662	68.7347	67.0402	24.6985	34.9578	27.9334	34.6338	31.2653	32.9598	75.3015	65.0422	72.0666
	YN435	5	5	5	3.9	3.8	3.8	2.7	2.3	2.85	5	19.2403	11.5552	10.9507	10.9507	5.338	3.768	5.99151	60.0571	56.9155	56.9155	27.7438	19.5838	31.1404	39.9429	43.0845	43.0845	72.2562	80.4162	68.8596
	YN427	5.1	5.1	5.1	3.8	3.7	3.9	2.1	2.2	2.1	5.1	20.0332	10.9507	10.362	11.5552	3.0772	3.41475	3.0772	54.663	51.7241	57.6803	15.3605	17.0455	15.3605	45.337	48.2759	42.3197	84.6395	82.9545	84.6395
	YN410	4.6	4.6	4.7	3.6	3.65	3.6	2.35	2.4	2.2	4.63333	16.4676	9.78895	10.0735	9.78895	3.95051	4.13695	3.41475	59.4439	61.1719	59.4439	23.9897	25.1218	20.7362	40.5561	38.8281	40.5561	76.0103	74.8782	79.2638
	YN398	4.9	5	4.9	3.8	3.75	3.55	2	1.9	2.65	4.93333	18.7205	10.9507	10.6544	9.50831	2.75535	2.4492	5.12801	58.496	56.9131	50.7909	14.7184	13.083	27.3925	41.504	43.0869	49.2091	85.2816	86.917	72.6075
	YN397	4.6	4.6	4.7	4.1	4.1	4.1	2.5	2.6	2.55	4.63333	16.4676	12.8112	12.8112	12.8112	4.5216	4.92195	4.71981	77.7966	77.7966	77.7966	27.4576	29.8888	28.6613	22.2034	22.2034	22.2034	72.5424	70.1112	71.3387
	YN396	4.35	4.5	4.5	3.2	3.05	3.1	1.7	2.1	2	4.45	15.1603	7.65375	6.91781	7.1592	1.884	3.0772	2.75535	50.4854	45.6311	47.2233	12.4272	20.2977	18.1748	49.5146	54.3689	52.7767	87.5728	79.7023	81.8252
	YN395	4.1	4.3	4	3.4	3.5	3.3	2.4	2.4	2.6	4.13333	13.0266	8.68995	9.2316	8.164	4.13695	4.13695	4.92195	66.7091	70.8671	62.6716	31.7576	31.7576	37.7837	33.2909	29.1329	37.3284	68.2424	68.2424	62.2163
	YN391	4.8	4.8	4.9	2.6	2.9	3	1.5	1.6	1.6	4.83333	17.9538	4.92195	6.2172	6.68035	1.3816	1.62495	1.62495	27.4145	34.6288	37.2085	7.6953	9.05072	9.05072	72.5855	65.3712	62.7915	92.3047	90.9493	90.9493
	YN376	5.1	5.3	5.2	4.3	4.1	4.1	3	3	3	5.2	20.8417	14.13	12.8112	12.8112	6.68035	6.68035	6.68035	67.7966	61.4689	61.4689	32.0527	32.0527	32.0527	32.2034	38.5311	38.5311	67.9473	67.9473	67.9473
	YN365	4.9	4.9	4.9	3.6	3.7	3.75	2.3	2.4	2.6	4.9	18.4632	9.78895	10.362	10.6544	3.768	4.13695	4.92195	53.0187	56.1224	57.7062	20.4082	22.4065	26.6582	46.9813	43.8776	42.2938	79.5918	77.5935	73.3418
	YN359	4.6	4.4	4.1	3.5	3.5	3.7	2.4	2.2	2.5	4.36667	14.5836	9.2316	9.2316	10.362	4.13695	3.41475	4.5216	63.3014	63.3014	71.0526	28.3672	23.4151	31.0048	36.6986	36.6986	28.9474	71.6328	76.5849	68.9952
	YN355	4.7	4.4	4.7	4.1	3.8	4	2.5	2.4	2.4	4.6	16.226	12.8112	10.9507	12.1753	4.5216	4.13695	4.13695	78.955	67.4891	75.0363	27.8665	25.4959	25.4959	21.045	32.5109	24.9637	72.1335	74.5041	74.5041
	YN352	4.9	4.7	4.6	3.4	3.4	3.5	2.3	2.8	1.8	4.73333	17.2028	8.68995	8.68995	9.2316	3.768	5.76975	2.15875	50.5146	50.5146	53.6632	21.9034	33.5395	12.5488	49.4854	49.4854	46.3368	78.0966	66.4605	87.4512
	YN314	4.7	4.7	4.7	3.8	3.6	3.8	1.85	2.7	2.4	4.7	16.956	10.9507	9.78895	10.9507	2.30201	5.338	4.13695	64.5833	57.7315	64.5833	13.5764	31.4815	24.3981	35.4167	42.2685	35.4167	86.4236	68.5185	75.6019
	YN311	4.3	4.3	4.5	2.4	2.7	2.8	2.3	2	2.3	4.36667	14.5836	4.13695	5.338	5.76975	3.768	2.75535	3.768	28.3672	36.6029	39.5634	25.8373	18.8935	25.8373	71.6328	63.3971	60.4366	74.1627	81.1065	74.1627
	YN283	4.1	4.2	4.3	3	3	2.9	2	2.4	2.2	4.2	13.4627	6.68035	6.68035	6.2172	2.75535	4.13695	3.41475	49.621	49.621	46.1808	20.4665	30.7289	25.3644	50.379	50.379	53.8192	79.5335	69.2711	74.6356
	YN268	4.9	5	5	3.5	3.6	3.7	2.9	3	2.95	4.96667	18.9796	9.2316	9.78895	10.362	6.2172	6.68035	6.44681	48.6397	51.5763	54.5956	32.7574	35.1976	33.9671	51.3603	48.4237	45.4044	67.2426	64.8024	66.0329
	YN247	4.5	4.6	4.6	4	3.9	4	2.6	2.7	2.7	4.56667	15.9861	12.1753	11.5552	12.1753	4.92195	5.338	5.338	76.1622	72.2828	76.1622	30.789	33.3915	33.3915	23.8378	27.7172	23.8378	69.211	66.6085	66.6085
	YN239	4.5	4.6	4.6	3.3	3.3	3.4	2.6	2.2	2	4.56667	15.9861	8.164	8.164	8.68995	4.92195	3.41475	2.75535	51.0694	51.0694	54.3595	30.789	21.3608	17.2359	48.9306	48.9306	45.6405	69.211	78.6392	82.7641
	YN228	4.9	4.7	4.9	3.35	3.7	3.75	3.1	2.9	2.8	4.83333	17.9538	8.42501	10.362	10.6544	7.1592	6.2172	5.76975	46.926	57.7147	59.3434	39.8756	34.6288	32.1366	53.074	42.2853	40.6566	60.1244	65.3712	67.8634
	YN226	4.5	5.1	4.5	3.9	3.9	3.95	2.4	2.4	2.4	4.7	16.956	11.5552	11.5552	11.8633	4.13695	4.13695	4.13695	68.1481	68.1481	69.9653	24.3981	24.3981	24.3981	31.8519	31.8519	30.0347	75.6019	75.6019	75.6019
	YN217	5.15	5.1	5.05	4.4	4.25	4.25	3.1	3	3	5.1	20.0332	14.813	13.7944	13.7944	7.1592	6.68035	6.68035	73.942	68.8578	68.8578	35.7367	33.3464	33.3464	26.058	31.1422	31.1422	64.2633	66.6536	66.6536
	YN199	4.7	4.85	4.7	3.05	3.15	3.05	1.65	1.95	1.9	4.75	17.3269	6.91781	7.40451	6.91781	1.75251	2.60031	2.4492	39.9252	42.7342	39.9252	10.1144	15.0074	14.1352	60.0748	57.2658	60.0748	89.8856	84.9926	85.8648
	YN179	4.7	4.85	4.8	3.85	3.75	3.9	2	2	1.7	4.78333	17.5764	11.251	10.6544	11.5552	2.75535	2.75535	1.884	64.0122	60.6178	65.7428	15.6764	15.6764	10.7189	35.9878	39.3822	34.2572	84.3236	84.3236	89.2811
	YN161	4.2	4	3.9	3.4	3.4	3.4	2	2.4	2.6	4.03333	12.3856	8.68995	8.68995	8.68995	2.75535	4.13695	4.92195	70.162	70.162	70.162	22.2465	33.4014	39.7394	29.838	29.838	29.838	77.7535	66.5986	60.2606
	YN158	4.8	4.9	4.9	3.7	3.7	3.55	1.6	2.5	2	4.86667	18.2076	10.362	10.362	9.50831	1.62495	4.5216	2.75535	56.9102	56.9102	52.2216	8.92455	24.8335	15.1329	43.0898	43.0898	47.7784	91.0754	75.1665	84.8671
	YN157	4.8	4.9	4.6	4	4	4.1	2.5	2.4	2.6	4.76667	17.4514	12.1753	12.1753	12.8112	4.5216	4.13695	4.92195	69.7671	69.7671	73.4106	25.9096	23.7055	28.2037	30.2329	30.2329	26.5894	74.0904	76.2945	71.7963
	YN154	4.9	5	5	4	3.9	4	2.1	2.2	2	4.96667	18.9796	12.1753	11.5552	12.1753	3.0772	3.41475	2.75535	64.1498	60.8824	64.1498	16.2132	17.9917	14.5175	35.8502	39.1176	35.8502	83.7868	82.0083	85.4825
	YN132	4.6	4.6	4.6	3.9	3.8	3.85	2.8	2.6	2.7	4.6	16.2259	11.5552	10.9507	11.251	5.76975	4.92195	5.338	71.2143	67.4891	69.3396	35.5588	30.3338	32.8979	28.7857	32.5109	30.6604	64.4412	69.6662	67.1021
	YN129	4.6	4.7	4.65	3.6	3.6	3.5	2.5	2.7	2.6	4.65	16.589	9.78895	9.78895	9.2316	4.5216	5.338	4.92195	59.0086	59.0086	55.6489	27.2566	32.1779	29.6699	40.9914	40.9914	44.3511	72.7434	67.8221	70.3301
	YN125	4.6	4.9	4.6	3.9	3.8	3.9	2.9	2.6	2.4	4.7	16.956	11.5552	10.9507	11.5552	6.2172	4.92195	4.13695	68.1481	64.5833	68.1481	36.6667	29.0278	24.3981	31.8519	35.4167	31.8519	63.3333	70.9722	75.6019
	YN123	4.3	4.3	4.3	3.3	3.2	3.2	2.25	2.2	2.1	4.3	14.13	8.164	7.65375	7.65375	3.58941	3.41475	3.0772	57.7778	54.1667	54.1667	25.4028	24.1667	21.7778	42.2222	45.8333	45.8333	74.5972	75.8333	78.2222
	YN100	4.6	4.5	4.6	4.1	4.1	4.2	2.9	2.8	2.9	4.56667	15.9861	12.8112	12.8112	13.4627	6.2172	5.76975	6.2172	80.1397	80.1397	84.2154	38.8913	36.0923	38.8913	19.8603	19.8603	15.7846	61.1087	63.9077	61.1087
	YN099	4.8	4.8	4.6	3.5	3.5	3.5	2.8	2.8	2.75	4.73333	17.2028	9.2316	9.2316	9.2316	5.76975	5.76975	5.55191	53.6632	53.6632	53.6632	33.5395	33.5395	32.2732	46.3368	46.3368	46.3368	66.4605	66.4605	67.7268
	YN098	4.5	4.9	4.5	3.5	4.2	4	2.3	2.4	2.2	4.63333	16.4676	9.2316	13.4627	12.1753	3.768	4.13695	3.41475	56.0593	81.7532	73.9354	22.8814	25.1218	20.7362	43.9407	18.2468	26.0646	77.1186	74.8782	79.2638
	YN094	4.4	4.4	4.4	3.2	3.2	3.3	2.5	2.2	2.3	4.4	14.813	7.65375	7.65375	8.164	4.5216	3.41475	3.768	51.6693	51.6693	55.1139	30.5246	23.0525	25.4372	48.3307	48.3307	44.8861	69.4754	76.9475	74.5628
	YN084	4.75	4.75	4.75	4	4	4.1	2.75	2.6	2.6	4.75	17.3269	12.1753	12.1753	12.8112	5.55191	4.92195	4.92195	70.2684	70.2684	73.9382	32.0421	28.4064	28.4064	29.7316	29.7316	26.0618	67.9579	71.5936	71.5936
	YN040	4.55	4.55	4.7	3.6	3.15	3	2.5	2	2.2	4.6	16.226	9.78895	7.40451	6.68035	4.5216	2.75535	3.41475	60.329	45.6338	41.1708	27.8665	16.9811	21.045	39.671	54.3662	58.8292	72.1335	83.0189	78.955
	YN033	4.6	4.7	4.6	2.9	2.9	3.3	1.7	1.7	1.7	4.63333	16.4676	6.2172	6.2172	8.164	1.884	1.884	1.884	37.7542	37.7542	49.5763	11.4407	11.4407	11.4407	62.2458	62.2458	50.4237	88.5593	88.5593	88.5593
	YN030	4.8	4.9	4.6	3.4	3.4	3.3	2.4	2.1	2	4.76667	17.4514	8.68995	8.68995	8.164	4.13695	3.0772	2.75535	49.7951	49.7951	46.7813	23.7055	17.6329	15.7887	50.2049	50.2049	53.2187	76.2945	82.3671	84.2113
	YN029	4.3	4.6	4.6	2.65	2.65	2.6	1	1.1	1.1	4.5	15.5116	5.12801	5.12801	4.92195	0.40035	0.5652	0.5652	33.0592	33.0592	31.7308	2.58097	3.64372	3.64372	66.9408	66.9408	68.2692	97.419	96.3563	96.3563
	YN027	4.2	4.3	4.3	3.2	3.2	3.2	2	2	2.2	4.26667	13.9058	7.65375	7.65375	7.65375	2.75535	2.75535	3.41475	55.0398	55.0398	55.0398	19.8143	19.8143	24.5562	44.9602	44.9602	44.9602	80.1857	80.1857	75.4438
	T-3	4.2	4.1	4.1	3.35	3.25	3.1	2.3	2.3	2.4	4.13333	13.0266	8.42501	7.90691	7.1592	3.768	3.768	4.13695	64.6753	60.698	54.9582	28.9253	28.9253	31.7576	35.3247	39.302	45.0418	71.0747	71.0747	68.2424
	T-2	4.6	4.5	4.5	3.8	3.55	3.5	2.7	2.6	2.6	4.53333	15.748	10.9507	9.50831	9.2316	5.338	4.92195	4.92195	69.5375	60.378	58.6209	33.8964	31.2545	31.2545	30.4625	39.622	41.3791	66.1036	68.7455	68.7455
	T-1	4.1	4.2	4.2	3.25	3.2	3.35	2.4	2.45	2.5	4.16667	13.2438	7.90691	7.65375	8.42501	4.13695	4.32731	4.5216	59.7026	57.7911	63.6147	31.2368	32.6742	34.1412	40.2974	42.2089	36.3853	68.7632	67.3258	65.8588
	Su-1	4.6	4.5	4.4	3.7	3.6	3.8	2.5	2.6	2.5	4.5	15.5116	10.362	9.78895	10.9507	4.5216	4.92195	4.5216	66.8016	63.1073	70.5972	29.1498	31.7308	29.1498	33.1984	36.8927	29.4028	70.8502	68.2692	70.8502
	SS-1	4.8	4.7	4.8	3.4	3.3	3.4	2.7	2.7	2.6	4.76667	17.4514	8.68995	8.164	8.68995	5.338	5.338	4.92195	49.7951	46.7813	49.7951	30.5878	30.5878	28.2037	50.2049	53.2187	50.2049	69.4122	69.4122	71.7963
	S-2	4.8	4.8	4.8	3.6	3.5	3.5	2	2	2.3	4.8	17.7017	9.78895	9.2316	9.2316	2.75535	2.75535	3.768	55.2993	52.1508	52.1508	15.5654	15.5654	21.286	44.7007	47.8492	47.8492	84.4346	84.4346	78.714
	S-1	4.25	4.1	4.3	2.9	3	3.05	1.9	2.05	1.9	4.21667	13.5729	6.2172	6.68035	6.91781	2.4492	2.91431	2.4492	45.8061	49.2184	50.9679	18.0448	21.4716	18.0448	54.1939	50.7816	49.0321	81.9552	78.5284	81.9552
	MT-14-2	4.9	4.8	4.8	4.1	4.1	4.1	2.9	2.6	2.4	4.83333	17.9538	12.8112	12.8112	12.8112	6.2172	4.92195	4.13695	71.3564	71.3564	71.3564	34.6288	27.4145	23.0422	28.6436	28.6436	28.6436	65.3712	72.5855	76.9578
	LZJ-32-5	5.4	5.4	5.4	3.8	3.8	4.2	1.9	1.8	1.4	5.4	22.506	10.9507	10.9507	13.4627	2.4492	2.15875	1.15395	48.6571	48.6571	59.8186	10.8825	9.59191	5.12731	51.3429	51.3429	40.1814	89.1175	90.4081	94.8727
	L-2	4	4.2	4.1	3.4	3.3	3.5	1.6	1.6	2.1	4.1	12.8112	8.68995	8.164	9.2316	1.62495	1.62495	3.0772	67.8309	63.7255	72.0588	12.6838	12.6838	24.0196	32.1691	36.2745	27.9412	87.3162	87.3162	75.9804
	L-1	4.6	4.6	4.6	3.7	3.6	3.6	2.2	2.2	2	4.6	16.2259	10.362	9.78895	9.78895	3.41475	3.41475	2.75535	63.8607	60.329	60.329	21.045	21.045	16.9811	36.1393	39.671	39.671	78.955	78.955	83.0189
	Hu-1	4.7	4.5	4.7	3.4	3.6	3.5	1.8	1.8	1.8	4.63333	16.4676	8.68995	9.78895	9.2316	2.15875	2.15875	2.15875	52.7701	59.4439	56.0593	13.1091	13.1091	13.1091	47.2299	40.5561	43.9407	86.8909	86.8909	86.8909
	Hei-2	4.4	4.6	4.8	4.1	4.3	4.3	2.3	2.5	2.5	4.6	16.226	12.8112	14.13	14.13	3.768	4.5216	4.5216	78.955	87.0827	87.0827	23.2221	27.8665	27.8665	21.045	12.9173	12.9173	76.7779	72.1335	72.1335
	H-2	4.7	4.5	4.6	3.3	3.4	3.5	2.5	2.4	2.3	4.6	16.2259	8.164	8.68995	9.2316	4.5216	4.13695	3.768	50.3145	53.5559	56.894	27.8665	25.4959	23.2221	49.6855	46.4441	43.106	72.1335	74.5041	76.7779
	H-1	4.4	4.1	4.3	3.5	2.9	2.7	1.5	0.7	2	4.26667	13.9058	9.2316	6.2172	5.338	1.3816	0	2.75535	66.3865	44.7093	38.3868	9.93539	0	19.8143	33.6135	55.2907	61.6132	90.0646	100	80.1857
	F-2	4.8	4.9	4.8	4.1	4	4	2.5	2.65	2.7	4.83333	17.9538	12.8112	12.1753	12.1753	4.5216	5.12801	5.338	71.3564	67.8148	67.8148	25.1846	28.5622	29.7318	28.6436	32.1852	32.1852	74.8154	71.4378	70.2682
	F-1	4.5	4.3	4.4	4.1	4.1	3.9	2.4	2.5	2.6	4.4	14.813	12.8112	12.8112	11.5552	4.13695	4.5216	4.92195	86.4865	86.4865	78.0074	27.9279	30.5246	33.2273	13.5135	13.5135	21.9926	72.0721	69.4754	66.7727
																										Z-2	13.5135	9.115	13.5135
																										Z-1	45.5155	43.9074	40.6238
																										YN718	56.9332	52.2647	53.8462
																										YN716	53.4662	46.6857	50.1306
																										YN714	39.627	44.2104	42.7021
																										YN694	44.1937	49.9563	44.1937
																										YN673	54.2058	52.7417	54.2058
																										YN670	24.9637	21.045	21.045
																										YN661	21.5081	21.5081	21.5081
																										YN657	47.9267	54.5494	54.5494
																										YN651	38.7216	29.0505	29.0505
																										YN642	20.4651	20.4651	24.0474
																										YN640	47.8492	59.5565	62.2616
																										YN635	32.8297	29.2248	43.0969
																										YN626	37.537	37.537	37.537
																										YN617	46.3368	55.5088	51.0255
																										YN608	57.1585	60.024	62.7956
																										YN601	43.9777	47.3684	45.6857
																										YN561	39.221	42.6815	42.6815
																										YN557	55.5088	52.5427	54.0372
																										YN554	32.2034	32.2034	38.5311
																										YN544	53.6815	52.1224	52.1224
																										YN541	39.9429	36.7197	36.7197
																										YN540	24.5929	24.5929	24.5929
																										YN538	51.4706	58.3333	54.9632
																										YN490	30.1278	26.5743	30.1278
																										YN487	30.2329	37.2501	37.2501
																										YN485	21.1203	24.5929	22.8661
																										YN480	52.2012	55.778	44.6574
																										YN468	31.2195	27.6275	23.9468
																										YN467	51.0303	52.625	52.625
																										YN463	47.7784	46.2371	46.2371
																										YN462	40.8696	40.8696	42.346
																										YN455	39.1176	35.8502	39.1176
																										YN451	58.2115	45.6405	45.6405
																										YN444	25.5515	25.5515	32.5
																										YN442	34.6338	31.2653	32.9598
																										YN435	39.9429	43.0845	43.0845
																										YN427	45.337	48.2759	42.3197
																										YN410	40.5561	38.8281	40.5561
																										YN398	41.504	43.0869	49.2091
																										YN397	22.2034	22.2034	22.2034
																										YN396	49.5146	54.3689	52.7767
																										YN395	33.2909	29.1329	37.3284
																										YN391	72.5855	65.3712	62.7915
																										YN376	32.2034	38.5311	38.5311
																										YN365	46.9813	43.8776	42.2938
																										YN359	36.6986	36.6986	28.9474
																										YN355	21.045	32.5109	24.9637
																										YN352	49.4854	49.4854	46.3368
																										YN314	35.4167	42.2685	35.4167
																										YN311	71.6328	63.3971	60.4366
																										YN283	50.379	50.379	53.8192
																										YN268	51.3603	48.4237	45.4044
																										YN247	23.8378	27.7172	23.8378
																										YN239	48.9306	48.9306	45.6405
																										YN228	53.074	42.2853	40.6566
																										YN226	31.8519	31.8519	30.0347
																										YN217	26.058	31.1422	31.1422
																										YN199	60.0748	57.2658	60.0748
																										YN179	35.9878	39.3822	34.2572
																										YN161	29.838	29.838	29.838
																										YN158	43.0898	43.0898	47.7784
																										YN157	30.2329	30.2329	26.5894
																										YN154	35.8502	39.1176	35.8502
																										YN132	28.7857	32.5109	30.6604
																										YN129	40.9914	40.9914	44.3511
																										YN125	31.8519	35.4167	31.8519
																										YN123	42.2222	45.8333	45.8333
																										YN100	19.8603	19.8603	15.7846
																										YN099	46.3368	46.3368	46.3368
																										YN098	43.9407	18.2468	26.0646
																										YN094	48.3307	48.3307	44.8861
																										YN084	29.7316	29.7316	26.0618
																										YN040	39.671	54.3662	58.8292
																										YN033	62.2458	62.2458	50.4237
																										YN030	50.2049	50.2049	53.2187
																										YN029	66.9408	66.9408	68.2692
																										YN027	44.9602	44.9602	44.9602
																										T-3	35.3247	39.302	45.0418
																										T-2	30.4625	39.622	41.3791
																										T-1	40.2974	42.2089	36.3853
																										Su-1	33.1984	36.8927	29.4028
																										SS-1	50.2049	53.2187	50.2049
																										S-2	44.7007	47.8492	47.8492
																										S-1	54.1939	50.7816	49.0321
																										MT-14-2	28.6436	28.6436	28.6436
																										LZJ-32-5	51.3429	51.3429	40.1814
																										L-2	32.1691	36.2745	27.9412
																										L-1	36.1393	39.671	39.671
																										Hu-1	47.2299	40.5561	43.9407
																										Hei-2	21.045	12.9173	12.9173
																										H-2	49.6855	46.4441	43.106
																										H-1	33.6135	55.2907	61.6132
																										F-2	28.6436	32.1852	32.1852
																										F-1	13.5135	13.5135	21.9926
																										YN661	21.5081	21.5081	21.5081
																										YN410	40.5561	38.8281	40.5561
																										YN247	23.8378	27.7172	23.8378
																										T-2	30.4625	39.622	41.3791
																										YN395	33.2909	29.1329	37.3284
																										Z-2	13.5135	9.115	13.5135
																										L-1	36.1393	39.671	39.671
																										YN365	43.9407	53.5222	59.4333
																										S-2	44.7007	47.8492	47.8492
																										Su-1	33.1984	36.8927	29.4028
																										F-2	28.6436	32.1852	32.1852
																										SS-1	50.2049	53.2187	50.2049
