# Supplementary material for: ABCC Transporter Gene MoABC-R1 Is Associated with Pyraclostrobin Tolerance in Magnaporthe oryzae
Source: J Fungi (Basel). 2023 Sep 11;9(9):917. doi: 10.3390/jof9090917 (PMC10532721; doi:10.3390/jof9090917)
Supplement: Supplementary file 1 [file jof-09-00917-s001.zip › Supplementary Table S3_Significant analysis for azoxystrobin and pyraclostrobin treatment.xlsx]

## Sheet: Sheet1
	Supplementary Table 3_Significant analysis for azoxystrobin and pyraclostrobin treatment
	isolate	colony diameter（cm）；7d									P value （two-tail）		Significance level
		CK			0.02μg/ml azoxystrobin			0.01μg/ml pyraclostrobin			azoxystrobin/CK	pyraclostrobin/CK	azoxystrobin/CK	pyraclostrobin/CK
	Z-2	4.4	4.4	4.4	4.1	4.2	4.1	3	3	2.8	0.0152681	0.00205973	*	**
	Z-1	4.7	4.8	4.8	3.55	3.6	3.7	1.65	1.9	1.6	0.000629525	0.000805261	***	***
	YN718	4.5	4.5	4.5	3	3.15	3.1	2.1	1.9	1.5	0.000967452	0.0043465	***	**
	YN716	4.3	4.4	4.3	3	3.2	3.1	2.1	2	2	0.000729661	0.000629525	***	***
	YN714	5.15	5.1	5.1	4	3.85	3.9	2.5	2.8	3.1	0.000578202	0.00650905	***	**
	YN694	5.1	5.3	5.15	3.9	3.7	3.9	3.1	2.4	2.8	0.0085761	0.0115449	**	*
	YN673	4.65	4.9	4.9	3.3	3.35	3.3	2	2.25	2.2	0.00258255	3.90602e-05	**	***
	YN670	4.8	4.6	4.4	4	4.1	4.1	2	1.85	1.9	0.0668611	0.0011938	ns	**
	YN661	4.5	4.5	4.5	4	4	4	2.7	2.9	2.9	4.504e-05	0.00159617	***	**
	YN657	4.4	4.35	4.4	3.2	3	3	1.4	1.3	1.35	0.00207651	3.01882e-05	**	***
	YN651	3.6	3.4	3.6	2.8	3	3	1.4	1.3	1.2	0.0350987	0.00155573	*	**
	YN642	5	5.2	4.9	4.5	4.5	4.4	3.45	3.5	3.5	0.0135599	0.00310721	*	**
	YN640	4.8	4.8	4.8	3.5	3.1	3	2.5	2.35	2.6	0.00899183	0.000981938	**	***
	YN635	4.8	4.8	4.6	3.9	4	3.6	2.9	2.6	2.8	0.00409	0.00371377	**	**
	YN626	4.6	4.7	4.65	3.7	3.7	3.7	2.7	2.55	2.4	0.000922084	0.00244752	***	**
	YN617	4.6	4.9	4.7	3.5	3.2	3.35	2.5	2.35	2.3	0.0154564	0.00315387	*	**
	YN608	4.8	4.5	4.7	3.1	3	2.9	1.7	1.9	1.9	0.00278829	0.00261943	**	**
	YN601	4.5	4.5	4.5	3.4	3.3	3.35	2.2	2.5	2.1	0.000629525	0.00288345	***	**
	YN561	4.5	4.65	4.6	3.6	3.5	3.5	2.15	2.2	2.15	0.00524938	0.000190195	**	***
	YN557	4.8	4.6	4.8	3.2	3.3	3.25	2.6	2.2	2.5	0.00389082	0.000629525	**	***
	YN554	5.2	5.15	5.25	4.3	4.3	4.1	2.5	2.5	2.3	0.00908976	0.00112309	**	**
	YN544	4.5	4.6	4.6	3.15	3.2	3.2	1.7	1.5	1.7	0.000145127	0.000902702	***	***
	YN541	4.9	5.1	5	3.9	4	4	3.3	3.4	3.4	0.00103896	0.000416233	**	***
	YN540	5.2	5.2	5.1	4.5	4.5	4.5	3.3	3.2	2.6	0.00249066	0.00748351	**	**
	YN538	4	4.1	4.2	2.9	2.7	2.8	2	2.3	1.8	0.00586515	0.00720545	**	**
	YN490	4.85	4.9	4.9	4.1	4.2	4.1	2	1.9	1.9	0.0014782	0.00028715	**	***
	YN487	4.7	4.9	4.7	4	3.8	3.8	1.4	1.7	1.8	0.0160653	0.00146802	*	**
	YN485	5.1	5.2	5.2	4.6	4.5	4.55	2.8	2.5	3	0.00936283	0.00402648	**	**
	YN480	4.05	4	3.9	2.8	2.7	3	1.5	1.6	1.4	0.0117615	0.000315152	*	***
	YN468	4.8	4.8	4.8	4	4.1	4.2	2.8	2.4	2.2	0.00673408	0.00566577	**	**
	YN467	4.55	4.5	4.5	3.2	3.15	3.15	2.6	2.4	2.7	6.12679e-06	0.00196657	***	**
	YN463	4.9	4.8	4.9	3.55	3.6	3.6	2.5	2.5	2.7	0.00117855	0.000629525	**	***
	YN462	5.3	5.3	5.3	4.1	4.1	4.05	3	3	2.9	0.0001876	0.000204019	***	***
	YN455	5	5	4.9	3.9	4	3.9	2.7	2.9	2.9	0.00103896	0.00170462	**	**
	YN451	4.7	4.5	4.5	3	3.4	3.4	2.5	2.2	2.35	0.0228602	0.000395491	*	***
	YN444	4.9	5	5	4.3	4.3	4.1	3.1	3	2.95	0.0141564	0.00153056	*	**
	YN442	5.05	4.9	5	4.05	4.15	4.1	2.55	3	2.7	0.00669611	0.00617971	**	**
	YN435	5	5	5	3.9	3.8	3.8	2.7	2.3	2.85	0.000815328	0.00471002	***	**
	YN427	5.1	5.1	5.1	3.8	3.7	3.9	2.1	2.2	2.1	0.00196657	0.000126223	**	***
	YN410	4.6	4.6	4.7	3.6	3.65	3.6	2.35	2.4	2.2	0.00187592	0.00160062	**	**
	YN398	4.9	5	4.9	3.8	3.75	3.55	2	1.9	2.65	0.00345173	0.00859319	**	**
	YN397	4.6	4.6	4.7	4.1	4.1	4.1	2.5	2.6	2.55	0.00388351	0.000447699	**	***
	YN396	4.35	4.5	4.5	3.2	3.05	3.1	1.7	2.1	2	0.00480884	0.000832257	**	***
	YN395	4.1	4.3	4	3.4	3.5	3.3	2.4	2.4	2.6	0.00205973	0.00751444	**	**
	YN391	4.8	4.8	4.9	2.6	2.9	3	1.5	1.6	1.6	0.00249066	0.000104107	**	***
	YN376	5.1	5.3	5.2	4.3	4.1	4.1	3	3	3	0.0132591	0.000687995	*	***
	YN365	4.9	4.9	4.9	3.6	3.7	3.75	2.3	2.4	2.6	0.00131098	0.00127586	**	**
	YN359	4.6	4.4	4.1	3.5	3.5	3.7	2.4	2.2	2.5	0.0615257	0.00985246	ns	**
	YN355	4.7	4.4	4.7	4.1	3.8	4	2.5	2.4	2.4	0.00275863	0.0016527	**	**
	YN352	4.9	4.7	4.6	3.4	3.4	3.5	2.3	2.8	1.8	0.00779739	0.0123405	**	*
	YN314	4.7	4.7	4.7	3.8	3.6	3.8	1.85	2.7	2.4	0.00472258	0.01073	**	*
	YN311	4.3	4.3	4.5	2.4	2.7	2.8	2.3	2	2.3	0.00257875	0.0016527	**	**
	YN283	4.1	4.2	4.3	3	3	2.9	2	2.4	2.2	0.00507434	0.00249066	**	**
	YN268	4.9	5	5	3.5	3.6	3.7	2.9	3	2.95	0.000594354	6.82943e-05	***	***
	YN247	4.5	4.6	4.6	4	3.9	4	2.6	2.7	2.7	0.00913261	3.08868e-06	**	***
	YN239	4.5	4.6	4.6	3.3	3.3	3.4	2.6	2.2	2	0.000729661	0.00809226	***	**
	YN228	4.9	4.7	4.9	3.35	3.7	3.75	3.1	2.9	2.8	0.0172565	0.00275863	*	**
	YN226	4.5	5.1	4.5	3.9	3.9	3.95	2.4	2.4	2.4	0.0642944	0.00747674	ns	**
	YN217	5.15	5.1	5.05	4.4	4.25	4.25	3.1	3	3	0.00129955	6.50301e-05	**	***
	YN199	4.7	4.85	4.7	3.05	3.15	3.05	1.65	1.95	1.9	9.9985e-05	0.000619831	***	***
	YN179	4.7	4.85	4.8	3.85	3.75	3.9	2	2	1.7	0.00640153	0.0016332	**	**
	YN161	4.2	4	3.9	3.4	3.4	3.4	2	2.4	2.6	0.0188442	0.0233755	*	*
	YN158	4.8	4.9	4.9	3.7	3.7	3.55	1.6	2.5	2	0.00354644	0.00671378	**	**
	YN157	4.8	4.9	4.6	4	4	4.1	2.5	2.4	2.6	0.0258236	0.00408384	*	**
	YN154	4.9	5	5	4	3.9	4	2.1	2.2	2	0.00331676	0.000540395	**	***
	YN132	4.6	4.6	4.6	3.9	3.8	3.85	2.8	2.6	2.7	0.0014782	0.000922084	**	***
	YN129	4.6	4.7	4.65	3.6	3.6	3.5	2.5	2.7	2.6	0.0016527	0.000198236	**	***
	YN125	4.6	4.9	4.6	3.9	3.8	3.9	2.9	2.6	2.4	0.0246571	0.00796825	*	**
	YN123	4.3	4.3	4.3	3.3	3.2	3.2	2.25	2.2	2.1	0.000975134	0.000433719	***	***
	YN100	4.6	4.5	4.6	4.1	4.1	4.2	2.9	2.8	2.9	0.00586515	3.85977e-06	**	***
	YN099	4.8	4.8	4.6	3.5	3.5	3.5	2.8	2.8	2.75	0.0029091	0.000656815	**	***
	YN098	4.5	4.9	4.5	3.5	4.2	4	2.3	2.4	2.2	0.0370862	0.00142552	*	**
	YN094	4.4	4.4	4.4	3.2	3.2	3.3	2.5	2.2	2.3	0.000815328	0.00181606	***	**
	YN084	4.75	4.75	4.75	4	4	4.1	2.75	2.6	2.6	0.00215634	0.000566412	**	***
	YN040	4.55	4.55	4.7	3.6	3.15	3	2.5	2	2.2	0.0250865	0.00448267	*	**
	YN033	4.6	4.7	4.6	2.9	2.9	3.3	1.7	1.7	1.7	0.00899183	0.000129107	**	***
	YN030	4.8	4.9	4.6	3.4	3.4	3.3	2.4	2.1	2	0.00169635	0.00196657	**	**
	YN029	4.3	4.6	4.6	2.65	2.65	2.6	1	1.1	1.1	0.00341041	0.000376825	**	***
	YN027	4.2	4.3	4.3	3.2	3.2	3.2	2	2	2.2	0.000975134	0.000687995	***	***
	T-3	4.2	4.1	4.1	3.35	3.25	3.1	2.3	2.3	2.4	0.0030722	0.00102722	**	**
	T-2	4.6	4.5	4.5	3.8	3.55	3.5	2.7	2.6	2.6	0.00427001	3.08868e-06	**	***
	T-1	4.1	4.2	4.2	3.25	3.2	3.35	2.4	2.45	2.5	0.0030722	9.42463e-05	**	***
	Su-1	4.6	4.5	4.4	3.7	3.6	3.8	2.5	2.6	2.5	0.0152681	0.00114712	*	**
	SS-1	4.7	4.8	4.8	3.4	3.3	3.4	2.7	2.7	2.6	0.00169635	0.000755002	***	***
	S-2	4.8	4.8	4.8	3.6	3.5	3.5	2	2	2.3	0.000691802	0.00136893	***	**
	S-1	4.25	4.1	4.3	2.9	3	3.05	1.9	2.05	1.9	0.00345173	0.00231675	**	**
	MT-14-2	4.9	4.8	4.8	4.1	4.1	4.1	2.9	2.6	2.4	0.00205973	0.00274349	**	**
	LZJ-32-5	5.4	5.4	5.4	3.8	3.8	4.2	1.9	1.8	1.4	0.0081634	0.00170006	**	**
	L-2	4	4.2	4.1	3.4	3.3	3.5	1.6	1.6	2.1	0.0198039	0.00566577	*	**
	L-1	4.6	4.6	4.6	3.7	3.6	3.6	2.2	2.2	2	0.00118694	0.000729661	**	***
	Hu-1	4.7	4.5	4.7	3.4	3.6	3.5	1.8	1.8	1.8	0.0110595	0.000553174	*	***
	Hei-2	4.4	4.6	4.8	4.1	4.3	4.3	2.3	2.5	2.5	0.031504	0.000945403	*	***
	H-2	4.7	4.5	4.6	3.3	3.4	3.5	2.5	2.4	2.3	0.00687293	0.000687995	**	***
	H-1	4.4	4.1	4.3	3.5	2.9	2.7	1.5	0.7	2	0.0259785	0.0120814	*	*
	F-2	4.8	4.9	4.8	4.1	4	4	2.5	2.65	2.7	0.00516799	0.000734111	**	***
	F-1	4.5	4.3	4.4	4.1	4.1	3.9	2.4	2.5	2.6	0.0532707	0.00275863	ns	**
